# Supplementary material for: Paper-Based Detection Device for Alzheimer’s Disease—Detecting β-amyloid Peptides (1–42) in Human Plasma
Source: Diagnostics (Basel). 2020 Apr 30;10(5):272. doi: 10.3390/diagnostics10050272 (PMC7277973; doi:10.3390/diagnostics10050272)
Supplement: Supplementary File 1 [file diagnostics-10-00272-s001.zip]

Archive with 1 entries (1 files):
- diagnostics-786876-supplementary.mp4
